# Supplementary material for: Regional differences, distributional dynamics and convergence of multidimensional food security levels in China
Source: PLoS One. 2024 Aug 16;19(8):e0309071. doi: 10.1371/journal.pone.0309071 (PMC11329145; doi:10.1371/journal.pone.0309071)
Supplement: S1 Data — (XLSX) [file pone.0309071.s001.xlsx]

## Sheet: Sheet1
location	Province	Year	Grain yield	Grain yield per unit area	Per capita grain production	A,F,A,F toal output value	Pesticide usage	Fertilizer application amount	diesel oil	Meat	Flood control	Irrigated	Plastic film	Disaster area	Income	Road density	Agricultural production price index	Agricultural machinery	score
huabei	Beijing	2013	96.126	6049.46	45.9482	421.783	3864	12.7809	3.7	41.8	149.77	153.02	12356	27	40830	1.29006	104.7	207.72	0.16095
huabei	Beijing	2014	63.9	5316.14	30	420.1	3603	11.6	3.4	39.3	149.8	143.1	10903	53	44488.6	1.30054	99.7	195.76	0.1606
huabei	Beijing	2015	62.6362	5993.9	28.9842	368.237	3174	10.5284	2.8	36.4	1.2	137.35	10402	6	48458	1.30268	99.8	186.05	0.160063
huabei	Beijing	2016	53.6917	6279.73	24.7234	338.064	3031	9.65297	2.5	30.4	1.2	128.47	9867	35	52530.4	1.31107	99.7	144.45	0.163899
huabei	Beijing	2017	41.1237	6156.25	18.9353	308.317	2726	8.54937	2.2	26.4	12	115.479	8973	7	57229.8	1.32297	96.2	133.51	0.168275
huabei	Beijing	2018	34.1437	6140.96	15.7894	296.769	2574	7.29341	1.9	17.5	12	109.672	8243	5	62361.2	1.32475	103.6	125.654	0.168218
huabei	Beijing	2019	28.7609	6185.14	13.3529	281.704	2257	6.17274	1.8	5.1	12	109.243	7699	3	67755.9	1.33131	109.9	122.8	0.169114
huabei	Beijing	2020	30.5	6237.22	14	263.4	2149	6.1	1.7	3.5	12	109.4	7562	2	69433.5	1.32524	110.9	120.2	0.170025
huabei	Beijing	2021	37.8	6206.9	17.2466	269.514	2334	6.29715	1.6	4.4	12	109.4	7174	15	75002.2	1.32857	98.2	121.2	0.180153
huabei	Beijing	2022	45.3566	5913.51	20.7439	268.176	2000	6.6087	1.7	4.33	12	112.135	7000	9.2	77414.5	1.33112	102.7	121.14	0.17894
huabei	Tianjin	2013	174.71	5249.7	121.105	412.364	3639	24.34	15.3	46.5	369.32	308.87	12901	8	26359.2	1.39097	105.4	554.18	0.16573
huabei	Tianjin	2014	176	5089.65	118	441.7	3642	23.3	15.3	46.4	369.3	308.9	12274	10	28832.3	1.42566	102.9	552.33	0.168895
huabei	Tianjin	2015	181.746	5192.73	118.642	467.437	3528	21.7797	15.5	45.8	369.321	308.871	10552	12.01	31291.4	1.4646	100.7	546.92	0.173741
huabei	Tianjin	2016	196.37	5424.58	126.321	494.443	3307	21.3582	14.9	45.5	369.32	306.62	11644	24	34074.5	1.48354	103	470	0.176951
huabei	Tianjin	2017	212.273	6040.77	136.111	382.066	2353	18.0099	14	36.1	364.58	306.62	10906	12.01	37022.3	1.46302	95.5	464.65	0.184512
huabei	Tianjin	2018	209.691	5987.75	134.564	390.501	2190	16.9476	2.2	33.9	364.58	304.66	9070	14	39506.1	1.43865	104.2	347.98	0.181379
huabei	Tianjin	2019	223.253	6579.82	143.045	414.355	2171	16.239	2.1	30.4	364.58	304.798	8096	12.01	42404.1	1.4276	108.8	359.8	0.185541
huabei	Tianjin	2020	228.2	6516.28	165	476.4	1997	15.3	2	29.6	364.6	299.1	7521	17	43854.1	1.4523	114.9	365.1	0.185665
huabei	Tianjin	2021	249.9	6690.76	181.062	509.258	1742	15.6578	2	30.5	362.15	299.1	7139	6.4	47449.4	1.35462	109.8	372.5	0.190454
huabei	Tianjin	2022	256.212	6801.48	187.289	521.435	2000	15.5226	1.9	29.5	362.11	293.975	7000	4.7	48976.1	1.34783	98.4	370.77	0.197103
huabei	Hebei	2013	3364.99	5327.81	460.323	5832.94	86720	331.04	294.1	448.8	1645.13	4349.03	136006	1107	15189.6	0.929632	105.1	10762.7	0.444152
huabei	Hebei	2014	3360.2	5306.7	457	5994.8	86329	335.6	291	468.1	1639.3	4404.2	137918	1436	16647.4	0.954715	100.2	10942.9	0.452024
huabei	Hebei	2015	3363.81	5262.12	454.303	5978.88	83328	335.492	293.2	462.5	1641.14	4447.98	137983	1799	18118.1	0.983234	97.5	11102.8	0.455782
huabei	Hebei	2016	3460.24	5095.03	464.618	6083.86	81691	331.788	218.7	457.7	1641.15	4457.64	138434	1447	19725.4	1.00389	96.8	7401.97	0.434483
huabei	Hebei	2017	3829.25	5750.92	510.922	5373.38	77623	321.996	224.6	474.2	1641.15	4474.67	128100	718	21484.1	1.02127	96.2	7580.58	0.448012
huabei	Hebei	2018	3700.86	5659.93	490.966	5707	61450	312.396	217.6	466.7	1638.25	4492.33	109833	557	23445.7	1.02958	104.7	7706.2	0.449448
huabei	Hebei	2019	3739.24	5780.06	493.685	6061.46	57344	297.269	200.1	433.4	1638.25	4482.16	103211	315	25664.7	1.04946	107.1	7830.7	0.454078
huabei	Hebei	2020	3795.9	5941.49	509	6742.5	54289	285.7	140.5	419.2	1638.1	4470	103742	371	27135.9	1.09077	111.5	7965.7	0.463156
huabei	Hebei	2021	3825.1	5950.13	513.022	7018.67	52691	276.866	134.5	464.3	1610.13	4470	102039	388.9	29383	1.10373	108.1	8096.8	0.473845
huabei	Hebei	2022	3865.06	5998.11	519.917	7667.41	51000	271.635	131.6	478.83	1621.02	4102.86	101000	135.3	30867	1.11459	103.5	8249.08	0.480969
huabei	Shanxi	2013	1312.8	4009.41	362.62	1447.01	30534	121.02	30.8	83.2	89.13	1382.79	46399	1592	15119.7	0.892092	106.1	3183.3	0.183239
huabei	Shanxi	2014	1330.8	4049.42	366	1530.5	31029	119.6	30.6	87.5	89.1	1408.2	48381	1174	16538.3	0.898503	101.5	3286.2	0.189846
huabei	Shanxi	2015	1259.57	3831.74	344.518	1522.64	31035	118.547	29.8	85.6	89.13	1460.28	47864	1143	17853.7	0.901855	95.8	3351.65	0.191549
huabei	Shanxi	2016	1318.51	4085.49	358.968	1534.03	30550	117.072	29.2	84.4	89.13	1487.29	48922	504	19048.9	0.908932	95.2	1744.26	0.18525
huabei	Shanxi	2017	1355.1	4260.1	367.036	1418.73	28831	111.998	28.5	93.3	89.13	1511.21	49998	821	20420	0.91398	95.9	1376.3	0.185492
huabei	Shanxi	2018	1380.4	4400.23	372.074	1460.64	26543	109.611	27.6	93.1	89.25	1518.68	49067	831	21990.1	0.916994	104.7	1441.09	0.185837
huabei	Shanxi	2019	1361.8	4356.1	365.732	1626.54	25319	108.408	26.4	91	89.25	1519.34	48555	1474	23828.5	0.923113	115.2	1517.6	0.183014
huabei	Shanxi	2020	1424.3	4550.48	408	1935.8	24866	107.4	26	102.7	89.3	1517.4	48592	1030	25213.7	0.923372	109.4	1595.3	0.194683
huabei	Shanxi	2021	1421.2	4528.86	407.819	2134.02	23594	105.642	25.8	135.4	89.25	1517.4	47890	1163.4	27425.9	0.925251	104.8	1654.2	0.203258
huabei	Shanxi	2022	1464.25	4647.97	420.701	2211.59	23000	103.474	25.2	143.2	89.25	1502.01	49000	372.2	29178.2	0.930705	104	1714.27	0.20991
huabei	Inner Mongolia	2013	2773	4936.54	1111.99	2699.5	31332	202.424	66.8	244.9	277	2957.76	80822	1733	18692.9	0.141602	103.3	3430.57	0.274825
huabei	Inner Mongolia	2014	2753	4871.7	1101	2779.8	30875	222.7	74.4	252.3	277	3011.9	89409	1878	20559.3	0.145534	102.7	3632.55	0.27811
huabei	Inner Mongolia	2015	2827.01	4936.54	1127.23	2751.55	32961	229.35	80.4	245.7	277	3086.9	95021	2701	22310.1	0.148245	98	3805.11	0.283246
huabei	Inner Mongolia	2016	2780.25	4086.56	1105.21	2794.22	32339	234.643	81	258.9	277	3131.53	95631	3630	24126.6	0.165732	95.1	3331.09	0.276983
huabei	Inner Mongolia	2017	3254.54	4799.57	1289.15	2813.54	35618	235.04	73.6	265.2	277	3174.83	94306	3917	26212.2	0.168574	95.6	3483.55	0.297713
huabei	Inner Mongolia	2018	3553.28	5233.19	1403.63	2985.32	29585	222.672	79.2	267.3	277	3196.52	93969	2630	28375.7	0.171295	102	3663.66	0.31376
huabei	Inner Mongolia	2019	3652.54	5349.75	1439.84	3176.34	27278	218.437	77.4	264.6	277	3199.19	94194	1454	30555	0.174209	105.6	3866.4	0.322542
huabei	Inner Mongolia	2020	3664.1	5362.2	1521	3472.4	23426	207.7	78.1	268	277	3199.1	95297	2368	31497.3	0.177698	111	4056.6	0.326995
huabei	Inner Mongolia	2021	3840.3	5578.34	1599.12	3815.12	26692	241.898	80.7	277.3	277	3199.1	100260	1283.6	34108.4	0.179715	107.6	4239.4	0.342199
huabei	Inner Mongolia	2022	3900.63	5610.97	1624.93	4316.76	25000	227.364	72.4	284.05	277	4379.31	115000	1394.9	35920.6	0.182735	100.8	4596.42	0.373228
dongbei	Liaoning	2013	2195.6	6805.11	500.194	4349.72	60035	151.761	73.5	420.1	911.24	1407.84	146068	451	20817.8	0.76061	101.1	2631.98	0.300268
dongbei	Liaoning	2014	1753.9	5421.47	399	4498.4	60294	151.6	74.5	429.2	911	1474	146207	1931	22820.2	0.791158	101.7	2730.22	0.285621
dongbei	Liaoning	2015	2002.5	6072.97	456.493	4686.71	59875	152.087	72.5	429.4	911.53	1520.31	141942	1483	24575.6	0.824983	99.5	2813.86	0.301858
dongbei	Liaoning	2016	2100.63	5976.19	479.585	4421.78	56264	148.058	70.7	430.9	931.22	1572.99	137273	582	26039.7	0.826683	100.7	2168.45	0.30192
dongbei	Liaoning	2017	2330.74	6721.66	532.935	3851.62	57474	145.466	69.3	385.4	931.56	1610.55	124791	950	27835.4	0.841024	93.6	2215.14	0.308718
dongbei	Liaoning	2018	2192.45	6292.9	502.377	4061.93	55070	145.025	62.4	377.1	931.57	1619.33	117976	1467	29701.4	0.842862	103.7	2243.72	0.30148
dongbei	Liaoning	2019	2429.95	6965.21	557.905	4368.25	51074	139.906	59.9	367.9	931.73	1629.17	113505	325	31819.7	0.855156	107.6	2353.9	0.316125
dongbei	Liaoning	2020	2338.8	6630.76	548	4582.6	44722	137.6	59.2	378.2	931.7	1632.5	114381	1322	32738.3	0.897183	108.1	2471.3	0.316642
dongbei	Liaoning	2021	2538.7	7164.18	598.477	4927.73	43386	135.03	58.7	435.4	931.75	1632.5	114384	249.1	35111.7	0.901904	105.1	2552.6	0.338281
dongbei	Liaoning	2022	2484.54	6976.11	589.732	5180.03	42000	130.507	58.3	446.21	931.75	1716.63	113000	797.4	36088.8	0.898324	103.6	2657.84	0.341637
dongbei	Jilin	2013	3551.02	7413.56	1290.89	2670.6	51011	216.79	68.7	262.7	1026.53	1510.13	58485	623	15998.1	0.50262	100.4	2730.04	0.325098
dongbei	Jilin	2014	3532.8	7064.61	1284	2763	59517	226.7	65.3	262	1026.5	1628.4	57858	689	17520.4	0.512492	102.9	2919.09	0.325551
dongbei	Jilin	2015	3647.04	7182.03	1324.82	2880.62	62285	231.24	66.7	261.1	1031.14	1790.87	59164	846	18683.7	0.519349	100.6	3152.54	0.335694
dongbei	Jilin	2016	3717.21	6706.86	1355.08	2724.88	58523	233.608	67	260.4	1032.72	1832.17	59565	748	19967	0.546873	93.1	3105.27	0.339669
dongbei	Jilin	2017	4154	7492.78	1524.39	2064.29	56294	231.025	67.6	256.1	1034.6	1893.05	60752	983	21368.3	0.554406	89.5	3284.65	0.356589
dongbei	Jilin	2018	3632.74	6487.38	1340.23	2184.34	50991	228.297	67.3	253.6	1034.77	1893.05	56216	1320	22798.4	0.562428	106.1	3466	0.333793
dongbei	Jilin	2019	3877.93	6869.79	1437.66	2442.73	48658	227.058	65.7	243.2	1033.95	1909.5	53130	536	24562.9	0.569157	108.7	3653.7	0.347615
dongbei	Jilin	2020	3803.2	6693.65	1569	2976	46930	225.3	65.8	237.4	1034	1905.4	51364	1219	25751	0.575496	117.1	3896.9	0.351687
dongbei	Jilin	2021	4039.2	7059.93	1692.18	2972.32	45139	222.999	64.8	274.6	1033.82	1905.4	47651	245.2	27769.8	0.579997	109.3	4149.2	0.374168
dongbei	Jilin	2022	4080.79	7053.96	1728.05	3217.91	44000	222.746	61.7	291.04	1043.08	1906.47	46000	193	27974.5	0.585706	100.7	4357.86	0.385535
dongbei	Heilongjiang	2013	6004.07	5191.86	1565.8	4633.26	84016	244.96	140.3	221.3	3378.1	5342.12	85378	2734	15903.4	0.338702	101	4849.28	0.536517
dongbei	Heilongjiang	2014	6242.2	5336.86	1628	4894.8	87381	251.9	145	230.2	3382.1	5305.2	84424	810	17404.4	0.343476	101	5155.52	0.551454
dongbei	Heilongjiang	2015	6323.96	5375.14	1654.47	5044.93	82949	255.31	145	228.7	3385.25	5530.84	83097	1175	18592.7	0.345101	98.7	5442.29	0.562269
dongbei	Heilongjiang	2016	6058.5	4266.01	1592.05	5197.75	82474	252.75	145.5	231.2	3393.97	5932.74	82575	4224	19838.5	0.347784	93.6	5634.27	0.557139
dongbei	Heilongjiang	2017	7410.34	5235.4	1953.19	5586.63	83218	251.2	146.8	260.3	3397.27	6030.97	79770	1551	21205.8	0.350928	95.1	5813.76	0.607927
dongbei	Heilongjiang	2018	7506.8	5281.08	1985.45	5624.29	74182	245.64	147.4	247.5	3400.1	6119.57	77431	4155	22725.8	0.35331	100.8	6084.65	0.60892
dongbei	Heilongjiang	2019	7503.01	5232.92	1994.31	5929.97	64267	223.266	137.4	237.1	3410.76	6177.59	71831	3541	24253.6	0.356681	106.2	6359.1	0.615823
dongbei	Heilongjiang	2020	7540.8	5222.74	2347	6438.1	60749	224.2	138.5	253.2	3411.1	6171.6	70501	3179	24902	0.355431	118.5	6775.1	0.633214
dongbei	Heilongjiang	2021	7867.7	5406.87	2499.28	6459.97	57090	238.966	140.3	300.4	3360.94	6171.6	61009	831.5	27159	0.355929	111.1	6912.13	0.657207
dongbei	Heilongjiang	2022	7763.14	5287.09	2494.58	6718.24	55000	238.504	139.6	312.53	3347.14	6152.89	58000	97.4	28345.5	0.357205	102.5	7090.88	0.664491
huadong	Shanghai	2013	114.15	6774.48	47.6078	323.483	5019	10.7833	13	23.8	58.42	184.09	19436	28	42173.6	2.00524	104.1	113.17	0.17749
huadong	Shanghai	2014	112.5	6822.32	46	322.2	4666	10.2	12.6	23.4	58.8	184.1	19287	0	45965.8	2.05476	99.5	117.76	0.184141
huadong	Shanghai	2015	112.08	6922.79	46.305	302.622	4415	9.91727	13.4	20.3	60.17	188.21	18030	12.3	49867.2	2.09444	102.4	119.01	0.187576
huadong	Shanghai	2016	99.1582	6256.04	41.0171	285.086	3913	9.1607	13.7	17.4	60.7	189.81	17062	3.1	54305.3	2.10984	106.6	122.31	0.185439
huadong	Shanghai	2017	99.7782	7496.48	41.2503	292.613	3523	8.89631	14.5	17.6	60.26	190.755	15664	0	58988	2.1146	98.4	121.84	0.200311
huadong	Shanghai	2018	103.742	7986.27	42.8527	289.581	3177	8.37	13.1	13.5	60.29	190.755	14781	7.3	64182.6	2.08038	100.5	93.97	0.205395
huadong	Shanghai	2019	95.8942	8168.16	39.5284	284.843	2771	7.53282	13	10.8	61.2	190.755	13213	8.7	69441.6	2.07058	105.6	98	0.208168
huadong	Shanghai	2020	91.4	7996.5	37	279.8	2644	6.9	14.6	9.3	53.4	165	12864	5.2	72232.4	2.05032	106.7	102.1	0.207426
huadong	Shanghai	2021	94	8006.81	37.7583	268.93	2384	6.59378	3.1	9.1	53.41	165	11712	24.9	78026.6	2.07659	104.4	102.74	0.214349
huadong	Shanghai	2022	95.5712	7782.67	38.5135	273.531	2000	6.5559	3	9.54	52.04	160.615	12000	4.2	79609.8	2.06426	102.6	100.19	0.214823
huadong	Jiangsu	2013	3422.99	6385.22	431.665	6158.03	81157	326.83	106.8	383.2	2853.25	3785.27	116846	487	24775.5	1.52138	103.4	4405.62	0.480704
huadong	Jiangsu	2014	3490.6	6492.81	439	6443.4	79531	323.6	107.5	379.5	2962	3890.5	119846	554	27172.8	1.53529	101.3	4649.98	0.495988
huadong	Jiangsu	2015	3561.34	6565.17	446.945	7030.76	78100	319.99	108.6	369.4	3017.69	3952.5	113243	616	29538.9	1.54781	102.3	4825.49	0.50778
huadong	Jiangsu	2016	3466.01	6207.81	433.932	7235.06	76184	312.52	108.7	355.6	3125.61	4054.07	113941	301	32070.1	1.53318	104	4906.55	0.513227
huadong	Jiangsu	2017	3610.8	6532.67	450.565	7161.21	73167	303.85	109	342.3	4014.38	4131.88	115085	91	35024.1	1.54459	97.9	4991.41	0.566986
huadong	Jiangsu	2018	3660.28	6684.35	455.259	7192.46	69600	292.45	109.4	328.5	4315.45	4179.83	116064	380	38095.8	1.54706	100.9	5017.71	0.584585
huadong	Jiangsu	2019	3706.2	6886.93	459.806	7503.15	67396	286.21	108.9	274.5	4451.07	4205.44	114153	224	41399.7	1.55884	109.3	5112	0.591332
huadong	Jiangsu	2020	3729.1	6898.59	440	7952.6	65703	280.8	108.6	268.2	4483	4224.7	111776	136	43390.4	1.54095	107.5	5213.8	0.598491
huadong	Jiangsu	2021	3746.1	6902.07	441.185	8279.72	63547	275.555	104.3	306.5	4526.31	4224.7	105775	88.3	47498.3	1.54031	100.3	5148.24	0.613554
huadong	Jiangsu	2022	3769.13	6922.94	442.88	8733.8	61000	270.137	101.3	318.06	4030.21	3851.74	102000	79	49861.7	1.53996	100.1	5264.08	0.592015
huadong	Zhejiang	2013	733.95	5854.27	133.749	2837.39	62198	92.4278	198.8	174.3	507.3	1409.39	64663	1327	29775	1.13163	103	2462.2	0.221603
huadong	Zhejiang	2014	757.4	5978.84	138	2844.6	58748	89.6	200.7	157.1	523.5	1425.4	65677	204	32657.6	1.14085	99.5	2420.13	0.228342
huadong	Zhejiang	2015	752.232	5886.93	136.188	2933.44	56458	87.5237	203.2	131.1	537.65	1432.15	67458	393	35537.1	1.15701	102	2360.73	0.227659
huadong	Zhejiang	2016	752.2	7906.24	135.178	3146.06	49482	84.4772	203.2	118.1	548.33	1446.31	67300	456	38529	1.16719	104.5	2136.69	0.241255
huadong	Zhejiang	2017	580.137	5936.73	103.163	3093.36	46303	82.6301	201.6	114.7	554.56	1444.7	67891	107	42045.7	1.17746	99.1	2072.27	0.231797
huadong	Zhejiang	2018	599.136	6140.57	105.167	3157.25	43725	77.761	198.8	104.6	556.4	1440.8	68731	169	45839.8	1.18296	100.8	2009.33	0.235276
huadong	Zhejiang	2019	592.149	6058.41	102.209	3355.25	38572	72.5007	190.5	94.3	557.59	1405.43	66737	354	49898.8	1.19424	109.9	1908	0.23433
huadong	Zhejiang	2020	605.7	6097.24	94	3496.9	36561	69.6	188.6	90.1	567.4	1415.7	66892	114	52397.4	1.20667	107.3	1813.2	0.239163
huadong	Zhejiang	2021	620.9	6167.68	95.4646	3579.21	34563	68.2639	176.9	103.6	580.88	1415.7	69687	149.3	57540.5	1.21456	99.3	1773.65	0.250347
huadong	Zhejiang	2022	620.97	6085.56	94.6818	3752.31	33000	67.0485	171.4	108.49	580.89	1226.14	69000	105.1	60302.5	1.20508	101.5	1767.56	0.250155
huadong	Anhui	2013	3279.6	4950.12	545.79	4009.24	117774	338.404	73.4	403.8	2287.7	4305.53	94882	1770	15154.3	1.24383	103.7	6140.28	0.435377
huadong	Anhui	2014	3415.8	5152.89	564	4223.7	113974	341.4	73.4	414	2315.8	4331.7	96155	641	16795.5	1.2482	100.2	6365.83	0.450265
huadong	Anhui	2015	3538.12	5334.2	578.762	4390.8	111048	338.694	75.7	419.4	2334.31	4400.34	97943	967	18362.6	1.33815	99.8	6580.99	0.462222
huadong	Anhui	2016	3417.4	4643.84	553.914	4655.53	105704	327.008	75.7	411.4	2357.7	4437.46	96966	1341	19998.1	1.41437	101	6867.5	0.463551
huadong	Anhui	2017	4019.71	5490.05	645.71	4597.94	99394	318.724	75.5	415.2	2394.83	4504.14	97601	400	21863.3	1.45516	98.4	6312.86	0.484983
huadong	Anhui	2018	4007.25	5477.15	637.154	4672.71	94177	311.8	75.5	421.7	2414.09	4538.29	97828	863	23983.6	1.49482	99	6543.81	0.491274
huadong	Anhui	2019	4054	5563.33	638.953	5162.13	88271	298.022	74.7	402.8	2436.15	4580.84	103735	958	26415.1	1.5626	109.3	6653.5	0.496514
huadong	Anhui	2020	4019.2	5513.68	659	5680.9	83294	289.9	75.2	396	2490.2	4608.8	103299	1238	28103.2	1.69279	115.6	6799.5	0.505789
huadong	Anhui	2021	4087.6	5592.1	669.104	6004.31	75993	284.727	74.4	456.3	2515.42	4608.8	102605	296.1	30904.3	1.69943	101.3	6924.31	0.528947
huadong	Anhui	2022	4100.13	5605.71	669.955	6277.98	73000	280.192	73.8	475.34	2531.6	4576.18	102000	390.4	32745.2	1.70342	102.8	7070.12	0.535643
huadong	Fujian	2013	664.355	5526.62	176.643	3281.96	57804	120.573	86	211.2	145.25	1122.42	59154	277	21217.9	0.820569	103	1336.76	0.18708
huadong	Fujian	2014	667	5569.01	176	3522.3	56391	122.6	86.3	213.7	147.1	1116.1	60932	103	23330.9	0.834213	100.3	1368.35	0.192996
huadong	Fujian	2015	661.098	5540.55	172.949	3717.87	55770	123.802	86.2	216.6	145.616	1061.65	62067	203	25404.4	0.862201	101.2	1384.13	0.195331
huadong	Fujian	2016	650.872	7815.47	168.773	4155.68	55387	123.842	86.3	225.6	156.45	1055.37	62424	387	27607.9	0.880107	108.3	1269.09	0.210819
huadong	Fujian	2017	487.153	5846.77	125.152	3947.16	52167	116.323	83.6	264.9	160.44	1064.84	62415	58	30047.7	0.89045	98.9	1232.42	0.205407
huadong	Fujian	2018	498.579	5981.75	126.994	4229.52	49143	110.738	82.4	256.1	157.63	1085.18	60002	79	32643.9	0.897785	102.6	1228.27	0.208978
huadong	Fujian	2019	493.9	6005.59	124.817	4636.56	45477	106.263	81.2	255.2	157.33	1076.78	58507	123	35616.1	0.905071	106.9	1237.7	0.212956
huadong	Fujian	2020	502.3	6019.89	121	4901.1	43163	100.8	78.4	259.4	169.8	1110.4	51824	65	37202.4	0.907815	102.3	1260.2	0.220644
huadong	Fujian	2021	506.4	6063.94	121.327	5200.97	41689	96.6342	78	286.5	171.23	1110.4	46304	47	40659.3	0.915339	104.5	1270.52	0.228463
huadong	Fujian	2022	508.701	6073.32	121.466	5502.56	40000	92.0693	75.2	296.3	160.38	855.469	47000	105.9	43117.7	0.930572	100.8	1296.71	0.231486
huadong	Jiangxi	2013	2116.1	5733.29	468.886	2578.35	99922	141.577	29.3	321.9	385.44	1995.6	51401	1049	15099.7	0.910581	102.3	2014.13	0.247463
huadong	Jiangxi	2014	2143.5	5797.47	473	2726.5	94764	142.9	28.7	339.8	392.8	2001.6	53122	487	16734.2	0.931228	100.3	2118.39	0.256633
huadong	Jiangxi	2015	2148.71	5798.55	471.84	2859.1	93873	143.583	28.8	336.5	404.82	2027.67	53977	455	18437.1	0.937874	103.7	2260.82	0.259572
huadong	Jiangxi	2016	2138.11	5615.96	466.944	3130.29	92188	141.974	27.8	330.9	411.5	2036.83	52757	786	20109.6	0.969515	104.1	2201.62	0.261222
huadong	Jiangxi	2017	2221.73	5867.83	482.238	3069.01	87737	134.971	29.6	326.1	422.09	2039.42	53509	441	22031.4	0.971767	97.3	2309.6	0.270583
huadong	Jiangxi	2018	2190.7	5886.92	472.665	3148.57	77183	123.197	30.9	325.7	431.17	2032.02	52218	531	24079.7	0.969706	97.4	2381.97	0.274335
huadong	Jiangxi	2019	2157.45	5886.47	463.285	3481.29	62701	115.571	30.1	299.8	434.98	2036.14	52020	1201	26262.4	1.25228	113.2	2470.7	0.277521
huadong	Jiangxi	2020	2163.9	5736.14	479	3820.7	52708	108.8	30	285.2	441.2	2038.5	52296	943	28016.5	1.26132	111	2591	0.283792
huadong	Jiangxi	2021	2192.3	5810.8	485.244	3998.09	51629	108.587	29.9	345	456.3	2038.5	52196	421.1	30609.9	1.26408	96.1	2695.35	0.302877
huadong	Jiangxi	2022	2151.91	5698.31	475.823	4223.81	51000	107.705	29.8	359.9	486.61	2166.49	54000	1111.9	32418.7	1.26174	97.5	2838.16	0.308455
huadong	Shandong	2013	4528.2	6207.61	466.383	8749.99	158384	472.657	174.6	774.8	2914.09	4729.03	318727	1462	19008.3	1.6436	105.9	12739.8	0.603693
huadong	Shandong	2014	4596.6	6178.23	471	9198.3	156350	468.1	168.3	770.2	2946.5	4901.9	305168	886	20864.2	1.68735	100.5	13101.4	0.621135
huadong	Shandong	2015	4712.69	6290.22	479.991	9549.63	151004	463.497	165.8	774	2930.23	4964.43	301575	1379	22703.2	1.71292	100.1	13353	0.630959
huadong	Shandong	2016	4700.71	5519.01	474.968	9325.89	148640	456.463	162.5	777.5	2955.24	5161.16	297961	552	24685.3	1.7277	102.8	9797.61	0.605488
huadong	Shandong	2017	5374.31	6355.92	538.711	9140.36	140670	439.959	157.7	866	2980.13	5191.06	287098	857	26929.9	1.75936	98.6	10144	0.639519
huadong	Shandong	2018	5319.51	6329.14	530.543	9397.39	129882	420.349	147.5	854.7	3026.98	5235.99	276935	984	29204.6	1.79221	100.5	10415.2	0.648161
huadong	Shandong	2019	5357	6444.28	532.572	9671.67	120342	395.344	137.6	704	3089.77	5271.37	267113	1341	31597	1.82266	112.2	10679.8	0.641745
huadong	Shandong	2020	5446.8	6577.07	537	10190.6	114311	380.9	126.4	728	3096.2	5293.6	265659	382	32885.7	1.86485	108.7	10964.7	0.659258
huadong	Shandong	2021	5500.7	6583.64	541.013	11468	108230	371.029	122.2	819.3	3057.58	5293.6	259678	108.7	35705.1	1.87349	104.2	11186.1	0.68362
huadong	Shandong	2022	5543.78	6621.65	545.326	12130.7	105000	362.085	117.3	844.51	3066.15	5209.09	254000	45.5	37560.1	1.897	100.6	11530.5	0.697872
huazhong	Henan	2013	5713.69	5667.33	607.226	7198.08	130058	696.37	113.4	699.1	1884.63	4969.11	167794	1180	14203.7	1.49599	102.6	11150	0.548294
huazhong	Henan	2014	5772.3	5653.69	612	7549.1	129866	705.8	116	719	2031.7	5101.1	163477	1905	15695.2	1.49615	97.5	11476.8	0.567109
huazhong	Henan	2015	6067.1	5909.21	641.478	7641.27	128748	716.09	114.7	711.1	2074.64	5210.64	162001	225	17124.8	1.5005	100.7	11710.1	0.582063
huazhong	Henan	2016	5946.6	5300.19	625.563	7799.67	127107	715	112.4	697	2108.1	5242.92	163149	519	18443.1	1.60144	103.2	9854.96	0.566469
huazhong	Henan	2017	6524.25	5977.27	683.489	7562.53	120713	706.7	108.8	655.8	2106.28	5273.63	157298	1247	20170	1.60363	94.9	10038.3	0.581603
huazhong	Henan	2018	6648.91	6096.51	693.896	7757.94	113603	692.793	103.9	669.4	2136.92	5288.69	152838	1168	21963.5	1.60832	97.9	10204.5	0.592012
huazhong	Henan	2019	6695.36	6237.24	695.812	8541.77	107231	666.721	100.1	560.4	2149.32	5328.95	150762	970	23902.7	1.61576	119.9	10357	0.584909
huazhong	Henan	2020	6825.8	6356.2	688	9956.3	102400	648	97.4	544.1	2167.1	5463.1	151717	670	24810.1	1.61839	116.8	10463.7	0.602199
huazhong	Henan	2021	6544.2	6075.03	660.227	10501.2	97432	624.66	95.3	646.8	2191.05	5463.1	140352	1588.1	26811.2	1.62617	98	10650.2	0.621592
huazhong	Henan	2022	6789.37	6299.05	687.392	10952.2	92000	595.31	95.2	660.04	2184.86	5623.22	140000	683.4	28222.4	1.66157	97.2	10858.7	0.640495
huazhong	Hubei	2013	2501.3	5873.8	432.078	5160.56	127152	351.934	65.7	430.1	1260.8	2791.41	66310	2488	16472.5	1.22061	101.8	4081.05	0.347766
huazhong	Hubei	2014	2584.2	5912.96	445	5452.8	126099	348.3	67.3	440.4	1286.9	2855.3	69186	1059	18283.2	1.27452	100	4292.9	0.362551
huazhong	Hubei	2015	2703.28	6053.02	463.386	5728.56	120685	333.872	65.6	433.3	1313.93	2899.15	71321	1116	20025.6	1.36084	99.5	4468.12	0.374784
huazhong	Hubei	2016	2554.12	5303.3	435.244	6278.35	117401	327.96	65.9	425.2	1390.59	2905.57	67306	2741	21786.6	1.39956	106.2	4187.75	0.36937
huazhong	Hubei	2017	2846.13	5864.68	482.927	6129.72	109588	317.93	66.3	435.3	1461.36	2919.17	65876	1437	23757.2	1.44962	99.3	4335.09	0.392468
huazhong	Hubei	2018	2839.47	5858.2	480.492	6207.83	103317	295.819	65.1	430.9	1482.14	2931.9	63554	1076	25814.5	1.4795	96.6	4424.61	0.399798
huazhong	Hubei	2019	2724.98	5912.82	460.146	6681.85	97024	273.89	63.5	349.2	1511.48	2968.99	58801	1430	28319.5	1.55476	110.1	4515.7	0.394871
huazhong	Hubei	2020	2727.4	5871.31	467	7303.6	93143	267.3	62.8	307.4	1429.8	3086	58039	1632	27880.6	1.55789	118.1	4626.1	0.390275
huazhong	Hubei	2021	2764.3	5899.06	477.637	8296.44	90468	262.623	62.4	425.5	1429.84	3086	57268	506.3	30829.3	1.59721	101	4731.46	0.423259
huazhong	Hubei	2022	2741.15	5845.91	469.616	8939.33	85000	257.98	61.5	441.16	1385.38	3208.84	57000	1174.6	32913.6	1.62549	100.6	4878.65	0.431236
huazhong	Hunan	2013	2925.74	5926.63	438.986	5043.58	124298	248.193	41.7	519.2	416.87	3084.3	82407	3047	16004.9	1.11139	102.1	5433.99	0.333907
huazhong	Hunan	2014	3001.3	6032.64	447	5304.8	124277	247.8	42.6	546.5	424	3101.7	82946	1136	17621.7	1.11544	98.6	5672.1	0.348883
huazhong	Hunan	2015	3002.93	6073.03	444.212	5630.75	122353	246.536	43.6	540.1	425.43	3113.32	83989	765	19317.5	1.11844	104.1	5894.06	0.352536
huazhong	Hunan	2016	2953.2	5893.79	434.133	6081.92	118661	246.443	43.7	529.8	430.16	3132.37	84679	1376	21114.8	1.12499	104.7	6097.54	0.355238
huazhong	Hunan	2017	3073.6	6173.25	449.285	5213.48	116023	245.258	44.2	543.3	437.06	3145.87	85209	1218	23102.7	1.13184	98	6254.83	0.361627
huazhong	Hunan	2018	3022.9	6366.81	439.409	5361.62	114155	242.615	44.6	541.7	438.41	3164	85397	626	25240.7	1.13343	95.4	6338.57	0.367723
huazhong	Hunan	2019	2974.84	6444.07	430.601	6405.06	105548	229.008	44.8	459.4	441.27	3176.11	83792	998	27679.7	1.13582	118	6471.8	0.360807
huazhong	Hunan	2020	3015.1	6341.17	454	7512	101450	223.7	45.2	455	443.5	3192.9	83005	817	29379.9	1.13852	123.3	6589	0.369931
huazhong	Hunan	2021	3074.4	6461	463.46	7662.36	91114	219.063	46	562	437.42	3192.9	79094	436.2	31992.7	1.1423	90.1	6676.4	0.401922
huazhong	Hunan	2022	3018.02	6333.06	456.377	8160.13	82000	215.874	47.2	580.86	437.61	2876	74000	1129.7	34036	1.14457	103.6	6755.95	0.397376
huanan	Guangdong	2013	1315.9	5247.65	123.919	4946.81	110090	243.906	75.3	435.2	524.56	1770.76	45781	1135	23420.7	1.12731	103.5	2564.89	0.26301
huanan	Guangdong	2014	1357.3	5414.04	127	5234.2	112664	249.6	77.6	429.4	526.1	1771	46206	842	25685	1.1783	102.2	2632.37	0.270296
huanan	Guangdong	2015	1358.13	5419.95	125.91	5520.03	113782	256.457	78.7	424.2	536.526	1771.26	46795	846	27858.9	1.20013	102.3	2696.79	0.274661
huanan	Guangdong	2016	1360.22	6245.84	124.517	6078.43	113652	261.016	79.9	415.5	542.68	1771.71	45505	631	30295.8	1.21158	106.5	2390.5	0.281233
huanan	Guangdong	2017	1208.56	5570.15	109.036	5969.87	112958	258.304	77.7	444.1	545.54	1774.61	45867	283	33003.3	1.21989	99.4	2410.77	0.283274
huanan	Guangdong	2018	1193.49	5548.54	106.015	6318.12	93684	231.32	88.5	449.9	541.24	1775.21	44814	548	35809.9	1.20944	101.3	2429.94	0.289131
huanan	Guangdong	2019	1240.8	5742.85	108.521	7175.89	87489	225.789	85.5	412.1	541.89	1773.4	43842	145	39014.3	1.22384	107.3	2455.8	0.295447
huanan	Guangdong	2020	1267.6	5749.54	101	7901.9	83217	219.8	85.8	401	543.8	1776.5	42558	84	41028.6	1.23263	104.7	2495.4	0.303509
huanan	Guangdong	2021	1279.9	5783.55	101.144	8305.84	77440	212.871	85.4	457.4	552.74	1776.5	43027	76.4	44993.3	1.23882	98.8	2524.48	0.319517
huanan	Guangdong	2022	1291.54	5790.9	101.933	8892.29	76000	208.743	86	481.01	535.06	1560.23	45000	194.4	47064.6	1.23934	100.1	2556.3	0.32313
huanan	Guangxi	2013	1521.8	4947.33	323.753	3755.19	69037	255.701	63.3	420	230.93	1586.37	41479	694	14082.3	0.471966	102.5	3382.98	0.233153
huanan	Guangxi	2014	1534.4	5001.79	324	3947.7	71999	258.7	64.7	420	231.4	1600	44087	1213	15557.1	0.486864	98.1	3567.49	0.238463
huanan	Guangxi	2015	1524.75	4983.98	319.319	4197.12	74916	259.857	64.8	417.3	234.5	1618.79	46276	546	16873.4	0.49997	102	3803.18	0.242142
huanan	Guangxi	2016	1521.3	5251.11	315.819	4591.37	85694	262.142	63.6	411.2	237.38	1646.07	48445	301	18305.1	0.510792	106.1	3527.26	0.242723
huanan	Guangxi	2017	1370.49	4803.51	281.907	4698.71	72495	263.831	56.8	420.2	234.92	1669.87	47693	196	19904.8	0.522286	98.2	3658.33	0.246672
huanan	Guangxi	2018	1372.8	4899.18	279.849	4909.24	69714	255.046	52.7	426.8	235.32	1706.88	47195	150	21485	0.531566	97.3	3750.82	0.253194
huanan	Guangxi	2019	1332	4848.93	269.472	5498.81	68144	252.035	53.4	380	236.92	1713.08	47577	248	23328.2	0.541604	115.5	3840	0.246391
huanan	Guangxi	2020	1370	4882.22	274	5913.3	66026	247.9	52.8	380.4	237.2	1731	48712	279	24562.3	0.557805	115.5	3901.4	0.252494
huanan	Guangxi	2021	1386.5	4911.62	275.763	6524.39	64233	251.893	50.2	441	237.72	1731	45404	152.4	26726.7	0.680666	94.9	3886.35	0.276954
huanan	Guangxi	2022	1393.15	4923.99	276.308	6938.53	62000	249.204	48.8	454.94	240.68	1549.35	46000	376	27980.7	0.730471	100.8	3825.26	0.277967
huanan	Hainan	2013	190.9	4525.85	214.274	1144.94	43478	47.57	22.1	82.9	11.64	260.928	23333	165	15733.3	0.730941	100	502.1	0.124752
huanan	Hainan	2014	186.6	4736.04	207	1252.2	39900	49.5	23	79.5	12.8	259.9	28100	309	17476.5	0.764765	105.6	517.31	0.126142
huanan	Hainan	2015	183.994	4898.66	202.826	1323.91	39800	51.14	21.7	78	13.3	263.994	32433	41	18979	0.79	99.1	511.59	0.132189
huanan	Hainan	2016	177.865	6091.26	194.606	1470.41	34028	50.6228	19.9	76.3	21.71	289.95	26704	509	20653.4	0.829912	106.7	516.57	0.13999
huanan	Hainan	2017	138.114	4888.99	149.869	1488.86	33408	51.3601	16.2	78.7	21.71	289.25	27642	11	22553.2	0.902479	101.9	569.8	0.138
huanan	Hainan	2018	147.12	5142.26	158.166	1535.73	23250	48.37	20.6	79.9	25.19	290.482	23539	32	24579	1.03008	97.3	565.82	0.148741
huanan	Hainan	2019	144.964	5317.83	154.296	1689.4	21358	46.2644	15.7	67.1	25.19	290.627	30550	4	26679.5	1.12079	109.2	581.2	0.14882
huanan	Hainan	2020	145.5	5374.95	145	1821	19747	42.6	15	58.4	25.8	292.2	30580	40	27904.1	1.18126	112.8	615.6	0.150476
huanan	Hainan	2021	146	5379.51	143.727	2014.79	18729	40.7673	13.7	66.9	41.64	292.2	34246	31.9	30456.8	1.20722	106.3	630.75	0.159006
huanan	Hainan	2022	146.577	5369.13	143.282	2272.04	18000	38.6434	13.5	69.2	41.64	330.172	35000	3.5	30956.6	1.22608	106.8	631.8	0.162296
xinan	Chongqing	2013	1148.13	5093.97	388.21	1513.74	18354	96.6435	21.6	207.8	0	675.183	42860	455	16568.7	1.49266	103	1198.88	0.193237
xinan	Chongqing	2014	1144.5	5103.68	384	1595	18437	97.3	22.5	214.2	0	677.3	43824	281	18351.9	1.5479	100.2	1243.34	0.198905
xinan	Chongqing	2015	1154.89	5169.6	384.453	1738.15	18199	97.72	21.4	213.8	0	687.193	45162	71	20110.1	1.70779	102.4	1299.73	0.205969
xinan	Chongqing	2016	1166	5718.22	384.503	1968.28	17604	96.1606	21.6	210.8	0	690.6	45265	190	22034.1	1.73659	109.8	1318.66	0.209927
xinan	Chongqing	2017	1079.88	5317.76	352.703	1902.47	17467	95.4649	21.7	180.6	0	694.26	45479	126	24153	1.79686	96.8	1352.6	0.21101
xinan	Chongqing	2018	1079.34	5349.08	349.482	2052.41	17191	93.17	21.4	182.3	0	696.94	44625	71	26385.8	1.91353	99.7	1428.12	0.216716
xinan	Chongqing	2019	1075.15	5377.65	345.369	2337.81	16542	91.08	21.2	163.8	0	697.68	42559	78	28920.4	2.11766	112.1	1464.7	0.219458
xinan	Chongqing	2020	1081.4	5398.63	338	2749.1	16205	89.8	21.3	161.2	0	698.3	41694	159	30823.9	2.19679	113.6	1498	0.225075
xinan	Chongqing	2021	1092.8	5428.17	340.396	2935.65	16038	89.0531	21.3	196.6	0	698.3	41159	59.6	33802.6	2.23701	98.4	1532.45	0.240501
xinan	Chongqing	2022	1072.84	5241.79	333.957	3068.45	16000	88.7413	21.3	205.27	0	669.868	41000	369.5	35665.9	2.26169	98.7	1565.6	0.241972
xinan	Sichuan	2013	3387.1	5235.17	418.605	5620.27	59954	251.143	46.3	690.4	99.97	2616.54	127854	1603	14231	0.626955	102.6	3953.09	0.316959
xinan	Sichuan	2014	3374.9	5218.33	415	5888.1	59385	250.2	46.6	714.7	100.7	2666.3	130263	919	15749	0.643419	99.9	4160.12	0.327059
xinan	Sichuan	2015	3442.8	5334.45	421.287	6377.84	58912	249.827	46.9	706.8	103.08	2735.09	132170	563	17221	0.65555	103.3	4404.55	0.335086
xinan	Sichuan	2016	3483.5	5537.01	423.114	6831.08	58038	248.984	46.9	696.3	103.73	2813.55	132384	411	18808.3	0.673324	105.6	4267.32	0.340268
xinan	Sichuan	2017	3488.9	5544.98	421.263	6955.55	55751	241.951	46.7	653.8	104.87	2873.1	130993	216	20579.8	0.685398	97.8	4420.3	0.344942
xinan	Sichuan	2018	3493.7	5576	419.84	7195.65	51276	235.207	46.9	664.7	102.25	2932.54	120186	484	22460.6	0.688808	100.2	4603.88	0.35131
xinan	Sichuan	2019	3498.5	5571.48	418.581	7889.35	46290	222.772	47	559.5	100.22	2954.09	123235	324	24703.1	0.700239	115.6	4682.3	0.343153
xinan	Sichuan	2020	3527.4	5587.87	422	9216.4	42130	210.8	47.1	597.8	103.6	2992.2	118818	633	26522.1	0.819217	116.1	4754	0.362311
xinan	Sichuan	2021	3582.1	5634.27	427.897	9383.32	40974	207.159	47	664	103.24	2992.2	116968	266.2	29080.1	0.828623	94.3	4833.88	0.384079
xinan	Sichuan	2022	3510.55	5431.34	419.27	9859.75	40000	204.37	46.9	685.72	103.59	2975.74	115000	615.9	30679.2	0.842107	99.1	4923.33	0.386638
xinan	Guizhou	2013	1029.99	3302.94	294.86	1663.02	13480	97.4153	10.9	199.7	53.49	926.904	47495	1522	11083.1	0.980477	102.4	2240.8	0.173655
xinan	Guizhou	2014	1138.5	3627.64	325	2118.5	13425	101.3	10.9	201.8	89.5	981.8	48949	627	12371.1	1.01749	99.5	2458.4	0.190228
xinan	Guizhou	2015	1180	3788.24	335.344	2738.67	13722	103.688	11	201.9	97.5574	1065.43	49403	224	13696.6	1.05913	104.6	2575.15	0.199418
xinan	Guizhou	2016	1192.38	3819.04	336.617	3097.19	13677	103.671	11.2	199.3	99.29	1088.07	51053	331	15121.1	1.08878	108.7	2041.06	0.198317
xinan	Guizhou	2017	1242.45	4069.85	348.268	3413.86	13399	95.6546	11.4	206.5	121.42	1114.12	51138	267	16703.6	1.10443	96.7	2181.43	0.213187
xinan	Guizhou	2018	1059.7	3867.22	295.18	3619.52	11122	89.4783	11.1	213.7	124.07	1132.24	55031	292	18430.2	1.11879	92.6	2376.65	0.215254
xinan	Guizhou	2019	1051.24	3879.97	291.083	3888.99	9210	83.184	11.3	205.9	125.16	1153.99	44121	141	20397.4	1.1632	116.2	2484.6	0.211367
xinan	Guizhou	2020	1057.6	3840.09	274	4358.6	8423	78.8	10.8	207.9	125.9	1165.5	45411	233	21795.4	1.17439	122.6	2582.4	0.213628
xinan	Guizhou	2021	1094.9	3927.61	284.01	4691.97	7048	75.9783	10.4	228.2	128.58	1165.5	44224	143.9	23996.2	1.17721	86.4	2705.41	0.237611
xinan	Guizhou	2022	1114.64	3996.97	289.215	4908.67	7000	75.4073	10.4	241.03	137.64	1185.17	39000	420.4	25508.2	1.191	95.9	2805.71	0.240088
xinan	Yunnan	2013	1824	4053.87	390.344	3056.04	54782	219.015	82.3	359.4	261.33	1660.27	106606	1231	12577.9	0.581633	104.9	3070.33	0.222786
xinan	Yunnan	2014	1860.7	4127.37	396	3263.3	57225	226.9	84.8	378.5	264.6	1709	110993	882	13772.2	0.601091	100.6	3215.03	0.232319
xinan	Yunnan	2015	1876.36	4181.49	396.874	3383.09	58648	231.869	86.3	378.3	270.771	1757.71	113104	1028	15222.6	0.615724	101.3	3333.04	0.236209
xinan	Yunnan	2016	1902.89	4529.29	400.09	3633.12	58601	235.583	84.8	375.6	276.1	1809.39	115926	868	16719.9	0.621059	103.9	3440.64	0.242431
xinan	Yunnan	2017	1843.42	4421.52	385.189	3872.93	57675	231.94	85.9	419.2	284.93	1851.42	120150	407	18348.3	0.632785	98.7	3534.53	0.252683
xinan	Yunnan	2018	1860.54	4456.82	386.386	4108.88	52591	217.372	25.4	427.2	293.17	1898.07	119685	275	20084.2	0.659871	96.9	2693.51	0.25634
xinan	Yunnan	2019	1870.03	4489.01	386.071	4935.73	47441	204.027	26.2	405.9	307.14	1922.49	122139	1569	22082.4	0.684604	109.6	2714.4	0.256733
xinan	Yunnan	2020	1895.9	4549.36	402	5920.5	44846	196.7	30.4	417.4	304.8	1978.1	121558	1225	23294.9	0.763055	120.2	2786.7	0.266492
xinan	Yunnan	2021	1930.3	4605.38	410.178	6351.82	41104	187.328	28.3	488.1	311.99	1978.1	117326	519.5	25666.2	0.784998	96.8	2838.89	0.292492
xinan	Yunnan	2022	1957.96	4649.63	417.342	6635.8	41000	183.384	28.6	521.6	324.91	2035.26	113000	810.6	26936.8	0.824657	96.7	2913.65	0.302479
xinan	Xizang	2013	96.15	5466.17	310.331	127.997	1031	5.7	5.8	26.8	21.96	239.275	1336	22	9740.43	0.0574845	110.4	517.3	0.101844
xinan	Xizang	2014	98	5555.56	311	138.7	1012	5.3	5.1	26.4	22	244	1724	13	10730.2	0.0614577	105.6	570.82	0.105875
xinan	Xizang	2015	100.63	5624.93	313.724	149.463	1074	6.03	5.4	28	338.73	247.795	1866	12	12254.3	0.0638013	104.6	619.69	0.124133
xinan	Xizang	2016	101.909	5406.32	311.408	172.973	1091	5.90941	6.2	27.7	336	251.53	1784	14	13639.2	0.0668534	109.8	635.14	0.121998
xinan	Xizang	2017	106.531	5739.81	319.176	178.16	1076	5.53312	5.6	32.1	2.47	261.23	1870	13	15457.3	0.0727551	101.9	523.09	0.112867
xinan	Xizang	2018	104.398	5652.28	306.682	195.468	982	5.18915	3	28.4	3.39	264.533	1778	10	17286.1	0.0796295	106.3	545.778	0.111887
xinan	Xizang	2019	103.921	5623.46	299.304	212.807	802	4.82279	3.3	28.4	3.39	275.935	1492	6	19501.3	0.084651	119.9	559	0.108216
xinan	Xizang	2020	102.9	5644.54	283	233.5	714	4.4	3.8	28.3	4	282.8	1866	9	21744.1	0.096285	123.3	576.8	0.108885
xinan	Xizang	2021	106.2	5694.37	290.029	255.341	485	4.33164	3.7	27.4	4.1	282.8	1753	7.1	24949.9	0.097827	114.2	595.9	0.116198
xinan	Xizang	2022	107.343	5573.36	294.09	278.618	428.72	2.8293	3.9	28.63	5.42	304.632	2000	7.9	26674.8	0.0984139	106.8	624.08	0.121064
xibei	Shaanxi	2013	1215.8	3915.49	323.489	2562.51	12998	241.734	91	112.6	132.61	1209.94	40847	813	14371.5	0.80374	107.4	2452.72	0.18048
xibei	Shaanxi	2014	1197.8	3893.39	318	2741.8	12793	230.2	91.2	116.7	132.5	1226.5	41479	772	15836.7	0.812962	102.1	2552.13	0.186412
xibei	Shaanxi	2015	1226.79	3991.51	324.2	2813.5	13092	231.946	92.3	116.2	132.72	1236.77	43068	744	17395	0.827184	96.3	2667.27	0.193005
xibei	Shaanxi	2016	1228.29	3906.78	322.996	2985.76	13190	233.054	92.8	111.7	133.56	1251.39	43717	633	18873.7	0.838867	98	2171.91	0.190658
xibei	Shaanxi	2017	1194.2	3955.1	312.307	3077.62	13335	232.149	93.4	113.4	133.21	1263.09	43954	651	20635.2	0.848225	98.4	2242.51	0.193039
xibei	Shaanxi	2018	1226	4078.51	318.466	3239.99	12550	229.643	92.6	114.5	133.3	1274.99	44147	382	22528.3	0.861517	100.9	2311.79	0.197825
xibei	Shaanxi	2019	1231.13	4105.26	318.095	3536.8	12240	202.519	93.8	109.5	103.42	1285.16	44780	645	24666.3	0.875825	107.7	2331.5	0.197679
xibei	Shaanxi	2020	1274.8	4247.92	323	4056.6	11951	201.9	93.4	107.1	103.4	1336.8	44724	532	26226	0.878696	112.3	2388	0.203421
xibei	Shaanxi	2021	1270.4	4228.61	321.262	4313.44	11643	200.701	91.9	128	103.62	1336.8	44294	972.9	28568	0.892094	99.3	2431.21	0.214298
xibei	Shaanxi	2022	1297.89	4301.2	328.164	4601.93	11000	194.162	91.5	132.09	103.62	1161.63	46000	553.3	30115.8	0.902757	104.4	2473.88	0.215603
xibei	Gansu	2013	1138.9	3983.98	441.457	1517.74	77760	94.71	34.4	91	12.47	1284.08	165791	1283	10954.4	0.294007	105.9	2418.46	0.144499
xibei	Gansu	2014	1158.7	4076.34	448	1618.8	77832	97.6	38.6	95.5	11.1	1297.1	176169	1618	12184.7	0.303882	102.1	2545.71	0.149356
xibei	Gansu	2015	1171.13	4109.8	451.274	1722.09	78848	97.92	42.7	96.3	13.6	1306.72	183735	1011	13466.6	0.308213	99.8	2684.95	0.154515
xibei	Gansu	2016	1140.59	4249.27	437.888	1778	69915	93.42	44.2	97.3	13.6	1317.51	195092	1343	14670.3	0.314787	99.2	1903.9	0.15073
xibei	Gansu	2017	1105.9	4177.62	422.426	1559.64	51995	84.49	45.5	99.1	14.05	1331.43	172188	773	16011	0.313055	99.1	2018.59	0.154689
xibei	Gansu	2018	1151.43	4352.72	437.533	1659.36	42864	83.17	40.8	101.2	14.28	1337.54	161272	764	17488.4	0.315202	101.7	2102.8	0.160544
xibei	Gansu	2019	1162.58	4504.21	439.981	1887.58	41938	80.88	39.1	101.7	15.17	1328.86	152253	174	19139	0.333281	109.9	2174	0.163761
xibei	Gansu	2020	1202.2	4556.72	480	2103.6	40312	80.4	36.1	110.2	16	1338.6	152956	396	20335.1	0.343215	106.6	2289.5	0.171857
xibei	Gansu	2021	1231.5	4600.64	493.472	2439.54	28107	77.0542	36	135.3	16	1338.6	170728	547.6	22066	0.344592	101.9	2330	0.182008
xibei	Gansu	2022	1264.99	4685.48	507.823	2680.74	27000	77.1271	36	142.65	15.48	1349.48	178000	487.9	23273.1	0.346046	100.2	2516.66	0.189008
xibei	Qinghai	2013	102.37	3656.07	177.886	310.302	1997	9.8	6.5	31.8	0	186.895	6472	171	12947.8	0.0970746	110.4	410.58	0.0885998
xibei	Qinghai	2014	104.8	3741.52	181	327.5	1886	9.7	6.6	33.4	0	182.5	7046	170	14374	0.100655	100	440.9	0.0952567
xibei	Qinghai	2015	102.72	3706.96	175.313	319.265	1956	10.13	6.5	34.7	0	196.988	7377	221	15812.7	0.104656	96.1	453.87	0.0980172
xibei	Qinghai	2016	103.45	3633.65	175.059	338.798	1939	8.76	6.4	36	0.8	202.35	7944	135	17301.8	0.108798	104.5	458.56	0.0960209
xibei	Qinghai	2017	102.547	3628.7	172.137	364.097	1875	8.67	6.4	35.3	0.8	206.61	8416	272	19001	0.111997	101	462.35	0.0987634
xibei	Qinghai	2018	103.06	3663.7	171.591	405.934	1784	8.32	6.4	36.5	0.8	214.04	7556	52	20757.3	0.113716	100.3	472.09	0.101777
xibei	Qinghai	2019	105.54	3766.6	174.295	454.35	1398	6.19	6.6	37.4	0.8	213.327	7780	70	22617.7	0.115964	109.6	484.2	0.100792
xibei	Qinghai	2020	107.4	3703.45	182	507.1	1233	5.5	6.5	37	0	219.2	7378	43	24037.4	0.117861	122.6	491.4	0.0970756
xibei	Qinghai	2021	109.1	3607.8	183.808	528.53	1069	4.88581	6.9	40	0	219.2	7159	44.9	25919.5	0.119274	104.1	500	0.106396
xibei	Qinghai	2022	107.27	3534.43	180.437	566.214	1000	4.7095	6.5	40.98	0	222.014	7000	92.9	27000	0.121453	98.4	503.27	0.109498
xibei	Ningxia	2013	373.401	4658.2	573.854	429.997	2699	40.44	22.1	27.4	12.83	498.56	16627	301	14565.8	0.43003	106.7	801.98	0.130534
xibei	Ningxia	2014	377.9	4899.52	574	445.5	2586	39.7	22.2	28.5	24	498.9	15281	438	15906.8	0.471024	98.3	813.02	0.138356
xibei	Ningxia	2015	372.6	4836.45	560.545	483.021	2593	40.0881	22.2	29.2	0	506.53	15642	219	17329.1	0.500602	98.4	831.26	0.13911
xibei	Ningxia	2016	370.6	5162.28	551.989	493.605	2587	40.72	22.5	30.9	0	515.15	15137	390	18832.3	0.511145	98.7	580.54	0.140279
xibei	Ningxia	2017	370.051	5121.82	545.436	517.417	2540	40.7994	22	33.5	0	511.45	15087	174	20561.7	0.520499	99.3	605.38	0.14218
xibei	Ningxia	2018	392.58	5336.14	573.063	575.775	2266	38.3747	21.7	34.1	0	523.447	14975	148	22400.4	0.533211	105	621.88	0.145112
xibei	Ningxia	2019	373.15	5508.56	539.714	584.847	2245	38.438	21.5	33.5	0	538.286	15600	29	24411.9	0.550839	106.4	632.2	0.146729
xibei	Ningxia	2020	380.5	5602.18	529	703.1	2174	38.1	21.4	33.8	0	552.5	16388	175	25734.9	0.555738	113.1	644.1	0.146296
xibei	Ningxia	2021	368.4	5344.55	509.595	759.805	2204	37.4564	20.5	35.3	0	552.5	17958	375.8	27904.5	0.565914	106.5	653.82	0.14894
xibei	Ningxia	2022	375.829	5428.7	517.314	845.922	2000	36.8764	20.7	36.77	0	560.573	21000	68.6	29599.3	0.577519	98.3	663.43	0.156264
xibei	Xinjiang	2013	1377	6161.63	612.397	2538.88	21285	203.221	77.4	139.4	21.33	4769.89	206666	565	13669.6	0.102503	108.5	2165.86	0.229908
xibei	Xinjiang	2014	1414.5	6270.22	620	2744	30439	237	80.1	149.3	21.3	4831.9	262921	1849	15096.6	0.105704	97.8	2341.76	0.23504
xibei	Xinjiang	2015	1521.26	6351.83	653.155	2804.42	25838	248.093	86.3	153.2	21.73	4944.92	268901	960	16859.1	0.107387	90.4	2489.32	0.247889
xibei	Xinjiang	2016	1512.28	6287.27	635.703	2969.7	27596	250.21	87.8	161	21.73	4982.03	266198	808	18354.7	0.10969	107.6	2552.15	0.24391
xibei	Xinjiang	2017	1484.73	6466.87	613.134	3326.59	27670	250.74	88.3	159.9	21.73	4952.29	252646	288	19975.1	0.111649	100.7	2638.84	0.251957
xibei	Xinjiang	2018	1504.23	6777.02	610.016	3637.79	23732	254.99	95.5	162	21.73	4883.46	269839	746	21500.2	0.113885	106.3	2731.79	0.253487
xibei	Xinjiang	2019	1527.07	6929.89	609.611	3850.65	22948	257.763	94.2	170.7	22.63	4959.89	262677	573	23103.4	0.117001	99.6	2789	0.263492
xibei	Xinjiang	2020	1583.4	7099.81	615	4315.6	21823	248.2	85.2	173.7	22.6	4893.4	259674	638	23844.7	0.126036	111	2929.4	0.265596
xibei	Xinjiang	2021	1735.8	7318.8	670.315	5143.12	20388	240.686	85.8	198.7	22.63	4893.4	261479	692	26075	0.130919	114.2	2995.88	0.280113
xibei	Xinjiang	2022	1813.5	7451	700.733	5469.04	20000	243.682	87.2	204.69	21.65	6534.69	279000	237.2	27062.7	0.134408	99.6	3075.35	0.31848
